# Supplementary material for: Liver Fibrosis in Non-Alcoholic Fatty Liver Disease and Progression to Hepatocellular Carcinoma in Patients with Inflammatory Bowel Disease: A Systematic Review
Source: Cancers (Basel). 2023 Jun 27;15(13):3367. doi: 10.3390/cancers15133367 (PMC10340150; doi:10.3390/cancers15133367)
Supplement: Supplementary file 1 [file cancers-15-03367-s001.zip]

Archive with 2 entries (2 files):
- Table S1 Characteristics of included studies 5 april 2023.pdf
- Tables S2-S4 Risk of bias assessment 5 april 2023.pdf
